# Supplementary material for: Integrative path modeling and QTL mapping identify maturity, stem strength, and cell wall composition driving lettuce resistance to Sclerotinia minor
Source: Sci Rep. 2025 Jun 5;15:19824. doi: 10.1038/s41598-025-03775-1 (PMC12141734; doi:10.1038/s41598-025-03775-1)
Supplement: Supplementary file 2 — Supplementary Material 2 [file 41598_2025_3775_MOESM2_ESM.xlsx]

## Sheet: Genes_Chr2 _25868074..34181227
Genes, NCBI RefSeq Annotation GCF_002870075.4-RS_2022_12
Accession	Start	Stop	Gene symbol	Strand	NCBI Gene ID	Name
NC_056624.2	25866935	25872970	LOC111888755	minus	111888755	probable alkaline/neutral invertase D
NC_056624.2	25904362	25904468	LOC111888757	plus	111888757	small nucleolar RNA R71
NC_056624.2	25951846	25955288	LOC111888736	minus	111888736	protein FAR1-RELATED SEQUENCE 5-like
NC_056624.2	26104968	26105657	LOC111888737	minus	111888737	tubulin beta-6 chain-like
NC_056624.2	26139669	26142121	LOC111888754	minus	111888754	tubulin beta chain
NC_056624.2	26205038	26207134	LOC111888717	minus	111888717	uncharacterized LOC111888717
NC_056624.2	26214916	26215970	LOC111888716	plus	111888716	uncharacterized LOC111888716
NC_056624.2	26253118	26256088	LOC111888740	plus	111888740	uncharacterized LOC111888740
NC_056624.2	26253299	26253404	LOC111888762	plus	111888762	small nucleolar RNA Z161/Z228
NC_056624.2	26253471	26253542	LOC111888758	plus	111888758	small nucleolar RNA Z105
NC_056624.2	26253623	26253695	LOC111888759	plus	111888759	small nucleolar RNA Z105
NC_056624.2	26254325	26254429	LOC111888761	plus	111888761	small nucleolar RNA Z103
NC_056624.2	26254520	26254623	LOC111888760	plus	111888760	small nucleolar RNA Z103
NC_056624.2	26278513	26285775	LOC111888720	plus	111888720	protein PSK SIMULATOR 2
NC_056624.2	26382016	26397520	LOC111888739	plus	111888739	uncharacterized LOC111888739
NC_056624.2	26487883	26488691	LOC111903503	minus	111903503	protein translocase subunit SECA2, chloroplastic-like
NC_056624.2	26670954	26672032	LOC111903500	plus	111903500	chaperone protein dnaJ 11, chloroplastic
NC_056624.2	26681099	26682676	LOC111903502	plus	111903502	uncharacterized LOC111903502
NC_056624.2	26750530	26751426	LOC111917859	plus	111917859	uncharacterized LOC111917859
NC_056624.2	26878258	26878955	LOC111917860	plus	111917860	chaperone protein dnaJ 11, chloroplastic
NC_056624.2	26997504	26998257	LOC111917861	plus	111917861	chaperone protein dnaJ 11, chloroplastic
NC_056624.2	26999086	26999514	LOC111917854	minus	111917854	uncharacterized LOC111917854
NC_056624.2	27014636	27015328	LOC111917852	plus	111917852	chaperone protein dnaJ 11, chloroplastic
NC_056624.2	27021811	27023510	LOC128132011	plus	128132011	uncharacterized LOC128132011
NC_056624.2	27375205	27378406	LOC128132284	minus	128132284	peptidyl-prolyl cis-trans isomerase CYP71-like
NC_056624.2	27446098	27448440	LOC111917862	plus	111917862	thaumatin-like protein 1
NC_056624.2	27453595	27455028	LOC128132285	plus	128132285	uncharacterized LOC128132285
NC_056624.2	27453934	27454040	LOC111917868	minus	111917868	small nucleolar RNA R71
NC_056624.2	27939574	27944145	LOC111917863	plus	111917863	receptor protein kinase CLAVATA1
NC_056624.2	28082205	28091613	LOC111917864	plus	111917864	kinesin-like protein KIN-6
NC_056624.2	28110253	28111434	LOC111917855	plus	111917855	F-box/kelch-repeat protein At3g06240
NC_056624.2	28133601	28134739	LOC111917857	plus	111917857	uncharacterized LOC111917857
NC_056624.2	28135878	28137521	LOC111917853	plus	111917853	heat shock cognate 70 kDa protein
NC_056624.2	28161735	28165407	LOC111917858	minus	111917858	heat shock cognate 70 kDa protein-like
NC_056624.2	28233015	28238335	LOC111917865	plus	111917865	uncharacterized LOC111917865
NC_056624.2	28273537	28274940	LOC111917866	plus	111917866	E3 ubiquitin-protein ligase CIP8
NC_056624.2	28302406	28304703	LOC111917867	minus	111917867	thaumatin-like protein 1
NC_056624.2	28621771	28621872	LOC111911404	plus	111911404	U6 spliceosomal RNA
NC_056624.2	28624215	28626192	LOC122196574	plus	122196574	uncharacterized LOC122196574
NC_056624.2	28657177	28657282	LOC111911412	plus	111911412	small nucleolar RNA R71
NC_056624.2	28706762	28708981	LOC128132286	plus	128132286	zinc finger BED domain-containing protein RICESLEEPER 2-like
NC_056624.2	28786506	28786603	LOC111911419	plus	111911419	small nucleolar RNA R71
NC_056624.2	28804320	28818269	LOC111911374	minus	111911374	putative disease resistance protein RGA3
NC_056624.2	28998627	28999582	LOC122196674	plus	122196674	uncharacterized LOC122196674
NC_056624.2	29148752	29150914	LOC111917354	minus	111917354	uncharacterized LOC111917354
NC_056624.2	29153048	29153821	LOC122196577	minus	122196577	secreted RxLR effector protein 161-like
NC_056624.2	29172671	29179078	LOC111917353	minus	111917353	putative disease resistance protein RGA3
NC_056624.2	29259802	29261242	LOC111917345	plus	111917345	DNA-directed RNA polymerase I subunit RPA12
NC_056624.2	29318608	29321201	LOC111917352	plus	111917352	uncharacterized LOC111917352
NC_056624.2	29504239	29504646	LOC122196576	minus	122196576	secreted RxLR effector protein 161-like
NC_056624.2	29536535	29542070	LOC111917367	plus	111917367	TMV resistance protein N
NC_056624.2	29543054	29544063	LOC111917344	minus	111917344	uncharacterized LOC111917344
NC_056624.2	29626958	29628816	LOC111917366	plus	111917366	50S ribosomal protein L12, chloroplastic-like
NC_056624.2	29631147	29643497	LOC111917362	plus	111917362	disease resistance protein RPV1
NC_056624.2	29633723	29636302	LOC122196441	plus	122196441	uncharacterized LOC122196441
NC_056624.2	30134861	30139943	LOC111917359	minus	111917359	TMV resistance protein N
NC_056624.2	30180961	30217889	LOC111917360	minus	111917360	TMV resistance protein N
NC_056624.2	30518955	30523919	LOC111917357	plus	111917357	TMV resistance protein N
NC_056624.2	30526934	30528241	LOC128132287	plus	128132287	paired amphipathic helix protein Sin3-like 1
NC_056624.2	30560326	30560430	LOC111917370	plus	111917370	small nucleolar RNA R71
NC_056624.2	30568816	30573846	LOC111917356	plus	111917356	protein IQ-DOMAIN 32
NC_056624.2	30580455	30584680	LOC111917355	minus	111917355	uncharacterized LOC111917355
NC_056624.2	31020697	31020803	LOC111917368	plus	111917368	small nucleolar RNA R71
NC_056624.2	31358947	31359849	LOC111917347	plus	111917347	uncharacterized LOC111917347
NC_056624.2	31397837	31401585	LOC111917346	minus	111917346	uncharacterized LOC111917346
NC_056624.2	31402651	31402757	LOC111917369	plus	111917369	small nucleolar RNA R71
NC_056624.2	31684398	31704906	LOC111909024	plus	111909024	receptor-like protein kinase ANXUR1
NC_056624.2	31691635	31693648	LOC128132157	minus	128132157	uncharacterized LOC128132157
NC_056624.2	31943581	31944228	LOC128132012	minus	128132012	uncharacterized LOC128132012
NC_056624.2	32012117	32012719	LOC111909021	minus	111909021	uncharacterized LOC111909021
NC_056624.2	32078460	32090057	LOC128132013	minus	128132013	uncharacterized LOC128132013
NC_056624.2	32158863	32159351	LOC111909018	minus	111909018	pathogenesis-related protein 1B
NC_056624.2	32186278	32186937	LOC111909020	plus	111909020	VQ motif-containing protein 20
NC_056624.2	32221993	32224942	LOC111909023	minus	111909023	uncharacterized LOC111909023
NC_056624.2	32252645	32255136	LOC111909022	minus	111909022	uncharacterized LOC111909022
NC_056624.2	32481870	32481976	LOC111891891	minus	111891891	small nucleolar RNA R71
NC_056624.2	32482743	32483656	LOC111891890	plus	111891890	uncharacterized LOC111891890
NC_056624.2	32531629	32548838	LOC128132288	minus	128132288	uncharacterized LOC128132288
NC_056624.2	32566597	32566704	LOC111891892	plus	111891892	small nucleolar RNA R71
NC_056624.2	33084004	33090987	LOC111882667	plus	111882667	auxin response factor 5
NC_056624.2	33142530	33142636	LOC111882674	plus	111882674	small nucleolar RNA R71
NC_056624.2	33214303	33237542	LOC122196676	plus	122196676	two-component response regulator ARR14
NC_056624.2	33259363	33260034	LOC128132289	plus	128132289	uncharacterized LOC128132289
NC_056624.2	33273298	33276462	LOC111882660	plus	111882660	putative DNA-binding protein At1g48610
NC_056624.2	33277222	33280207	LOC111882659	minus	111882659	dolichyl-diphosphooligosaccharide--protein glycosyltransferase subunit STT3B
NC_056624.2	33327738	33330908	LOC111882658	minus	111882658	uncharacterized LOC111882658
NC_056624.2	33433703	33436035	LOC111882662	plus	111882662	cleavage stimulating factor 64
NC_056624.2	33441633	33444113	LOC111882656	plus	111882656	uncharacterized LOC111882656
NC_056624.2	33455704	33458563	LOC111882655	plus	111882655	uncharacterized LOC111882655
NC_056624.2	33502492	33503499	LOC111882653	plus	111882653	flocculation protein FLO11-like
NC_056624.2	33576996	33577643	LOC111882652	plus	111882652	secreted RxLR effector protein 161-like
NC_056624.2	33622102	33622208	LOC111882677	plus	111882677	small nucleolar RNA R71
NC_056624.2	33641701	33643282	LOC111882673	plus	111882673	protein ASPARTIC PROTEASE IN GUARD CELL 1
NC_056624.2	33684558	33684663	LOC111882675	plus	111882675	small nucleolar RNA R71
NC_056624.2	33748975	33749081	LOC111882676	plus	111882676	small nucleolar RNA R71
NC_056624.2	33816478	33818878	LOC111882650	minus	111882650	uncharacterized LOC111882650
NC_056624.2	33859468	33862601	LOC111882649	minus	111882649	uncharacterized LOC111882649
NC_056624.2	33880893	33884655	LOC111882665	minus	111882665	pentatricopeptide repeat-containing protein At2g06000
NC_056624.2	33909716	33913524	LOC111882645	plus	111882645	aspartyl protease APCB1
NC_056624.2	33913693	33917230	LOC111882644	minus	111882644	aluminum-activated malate transporter 9
NC_056624.2	33971293	33974485	LOC111882664	plus	111882664	AP-3 complex subunit mu
NC_056624.2	33974733	33976362	LOC111882669	minus	111882669	uncharacterized LOC111882669
NC_056624.2	34089469	34089575	LOC111882678	plus	111882678	small nucleolar RNA R71
NC_056624.2	34145344	34147209	LOC111882646	plus	111882646	uncharacterized LOC111882646
NC_056624.2	34164640	34165350	LOC122196442	plus	122196442	uncharacterized LOC122196442
NC_056624.2	34168637	34172071	LOC111882643	plus	111882643	phosphomethylethanolamine N-methyltransferase
NC_056624.2	34176795	34178856	LOC111882661	plus	111882661	uncharacterized LOC111882661
NC_056624.2	34181054	34183066	LOC111882672	plus	111882672	uncharacterized LOC111882672

## Sheet: Genes_Chr6_179580628_199073589
Genes, NCBI RefSeq Annotation GCF_002870075.4-RS_2022_12
Accession	Start	Stop	Gene symbol	Strand	NCBI Gene ID	Name
NC_056628.2	179578808	179581155	LOC111891402	minus	111891402	CRAL-TRIO domain-containing protein C23B6.04c
NC_056628.2	179592666	179598889	LOC111891400	minus	111891400	uncharacterized ATP-dependent helicase C29A10.10c
NC_056628.2	179664844	179665992	LOC128126927	plus	128126927	uncharacterized LOC128126927
NC_056628.2	179719183	179723974	LOC111891401	plus	111891401	uncharacterized WD repeat-containing protein C2A9.03
NC_056628.2	179728245	179728874	LOC111891443	minus	111891443	uncharacterized LOC111891443
NC_056628.2	179817928	179818034	LOC128126949	plus	128126949	small nucleolar RNA R71
NC_056628.2	180190709	180192624	LOC111904931	plus	111904931	ethylene-responsive transcription factor RAP2-13
NC_056628.2	180248044	180250904	LOC128126737	plus	128126737	uncharacterized LOC128126737
NC_056628.2	180321061	180321914	LOC111904980	minus	111904980	extensin-like
NC_056628.2	180442691	180444826	LOC128126669	minus	128126669	uncharacterized LOC128126669
NC_056628.2	180486991	180489900	LOC128126670	plus	128126670	uncharacterized LOC128126670
NC_056628.2	180604444	180604550	LOC111904986	minus	111904986	small nucleolar RNA R71
NC_056628.2	180619547	180635241	LOC111883722	minus	111883722	uncharacterized LOC111883722
NC_056628.2	181153061	181155720	LOC111899324	plus	111899324	probable trehalose-phosphate phosphatase D
NC_056628.2	181659077	181659578	LOC111899327	plus	111899327	bZIP transcription factor 16-like
NC_056628.2	181893699	181895063	LOC111899325	plus	111899325	F-box protein AUF1
NC_056628.2	181920856	181925975	LOC128126671	plus	128126671	uncharacterized LOC128126671
NC_056628.2	181997704	181997774	TRNAC-GCA	plus	111899338	transfer RNA cysteine (anticodon GCA)
NC_056628.2	182100301	182121398	LOC111899328	plus	111899328	WD repeat-containing protein 55-like
NC_056628.2	182130041	182131035	LOC111899329	plus	111899329	cryptochrome-1
NC_056628.2	182145985	182147292	LOC111899330	minus	111899330	uncharacterized LOC111899330
NC_056628.2	182185415	182185521	LOC111899336	minus	111899336	small nucleolar RNA R71
NC_056628.2	182230770	182230876	LOC111899337	plus	111899337	small nucleolar RNA R71
NC_056628.2	182292081	182310582	LOC111899326	plus	111899326	uncharacterized LOC111899326
NC_056628.2	182711579	182717625	LOC111899331	plus	111899331	protein phosphatase inhibitor 2-like
NC_056628.2	182804422	182804528	LOC111899335	minus	111899335	small nucleolar RNA R71
NC_056628.2	182904614	182904719	LOC111878294	minus	111878294	small nucleolar RNA R71
NC_056628.2	182966376	182968287	LOC111878285	plus	111878285	uncharacterized LOC111878285
NC_056628.2	182991806	183012381	LOC111878266	minus	111878266	ankyrin repeat-containing protein ITN1
NC_056628.2	183016037	183024965	LOC111878274	minus	111878274	transcription initiation factor TFIID subunit 1
NC_056628.2	183031535	183033655	LOC111878267	minus	111878267	annexin Gh1
NC_056628.2	183041311	183044521	LOC111878286	minus	111878286	serine/arginine-rich splicing factor SC35
NC_056628.2	183064154	183067211	LOC111878275	plus	111878275	uncharacterized LOC111878275
NC_056628.2	183069872	183070842	LOC111878273	minus	111878273	signal peptidase complex-like protein DTM1
NC_056628.2	183072145	183073814	LOC111878291	minus	111878291	uncharacterized protein At4g14342
NC_056628.2	183075345	183077008	LOC111878276	minus	111878276	protein CDC73 homolog
NC_056628.2	183089122	183092895	LOC111878277	plus	111878277	probable protein phosphatase 2C 10
NC_056628.2	183107344	183109389	LOC111878290	plus	111878290	ABC transporter I family member 17
NC_056628.2	183126158	183128584	LOC111878278	plus	111878278	uncharacterized LOC111878278
NC_056628.2	183128767	183130751	LOC111878279	minus	111878279	14-3-3 protein 7
NC_056628.2	183144720	183151815	LOC111878268	plus	111878268	F-box/LRR-repeat protein 3-like
NC_056628.2	183157826	183158962	LOC111878269	plus	111878269	uncharacterized LOC111878269
NC_056628.2	183163349	183165426	LOC111878282	minus	111878282	5'-adenylylsulfate reductase-like 4
NC_056628.2	183202889	183205935	LOC111878281	plus	111878281	uncharacterized LOC111878281
NC_056628.2	183237217	183241848	LOC111878280	minus	111878280	probable pectin methyltransferase QUA2
NC_056628.2	183331569	183334694	LOC128126928	plus	128126928	uncharacterized LOC128126928
NC_056628.2	183335869	183339636	LOC111878293	plus	111878293	uncharacterized LOC111878293
NC_056628.2	183379681	183385433	LOC111878284	plus	111878284	7-deoxyloganetin glucosyltransferase
NC_056628.2	183396047	183396644	LOC111878289	plus	111878289	histone H3.2
NC_056628.2	183410521	183411668	LOC111878292	plus	111878292	protein PHOSPHATE-INDUCED 1
NC_056628.2	183653021	183656292	LOC111908939	plus	111908939	phospho-2-dehydro-3-deoxyheptonate aldolase 1, chloroplastic
NC_056628.2	183744693	183747379	LOC111908916	plus	111908916	wall-associated receptor kinase 2
NC_056628.2	183757677	183760078	LOC111908915	plus	111908915	wall-associated receptor kinase 2
NC_056628.2	183777797	183780619	LOC111908938	minus	111908938	serine/threonine-protein kinase SAPK2
NC_056628.2	183808233	183810209	LOC111908937	plus	111908937	14-3-3 protein 2
NC_056628.2	183810704	183812282	LOC111908936	minus	111908936	VQ motif-containing protein 9
NC_056628.2	183874887	183876902	LOC111908935	plus	111908935	cytochrome c oxidase subunit 6b-1
NC_056628.2	183883919	183885215	LOC111908923	minus	111908923	uncharacterized LOC111908923
NC_056628.2	183889563	183890209	LOC111908934	plus	111908934	classical arabinogalactan protein 5
NC_056628.2	183890363	183892456	LOC111908933	plus	111908933	uncharacterized LOC111908933
NC_056628.2	183896014	183897242	LOC111908921	minus	111908921	stellacyanin
NC_056628.2	183902245	183903766	LOC111908932	minus	111908932	RNA-binding protein CP33, chloroplastic
NC_056628.2	184121867	184122601	LOC111908931	minus	111908931	uncharacterized LOC111908931
NC_056628.2	184122869	184125285	LOC111896437	plus	111896437	L10-interacting MYB domain-containing protein
NC_056628.2	184125238	184126678	LOC128126738	plus	128126738	uncharacterized LOC128126738
NC_056628.2	184126231	184126740	LOC128126929	plus	128126929	uncharacterized LOC128126929
NC_056628.2	184233869	184235850	LOC111908928	minus	111908928	uncharacterized LOC111908928
NC_056628.2	184436876	184437529	LOC111908914	minus	111908914	uncharacterized LOC111908914
NC_056628.2	184510835	184513206	LOC111908927	minus	111908927	transcription factor bHLH94
NC_056628.2	184815634	184816901	LOC111908926	plus	111908926	putative clathrin assembly protein At4g40080
NC_056628.2	184948691	184952709	LOC111908925	minus	111908925	protein DETOXIFICATION 27
NC_056628.2	184997685	184998552	LOC128126931	plus	128126931	extensin-1-like
NC_056628.2	185021705	185021807	LOC111908941	minus	111908941	U6 spliceosomal RNA
NC_056628.2	185074677	185075117	LOC111908912	plus	111908912	uncharacterized LOC111908912
NC_056628.2	185261911	185262796	LOC111908911	plus	111908911	uncharacterized LOC111908911
NC_056628.2	185355398	185357041	LOC111908924	minus	111908924	purine permease 3
NC_056628.2	185369053	185370437	LOC111908918	minus	111908918	bet1-like protein At4g14600
NC_056628.2	185447618	185448628	LOC111898865	plus	111898865	uncharacterized LOC111898865
NC_056628.2	185501375	185501480	LOC111898871	plus	111898871	U6 spliceosomal RNA
NC_056628.2	185664342	185665675	LOC111898819	plus	111898819	zinc-finger homeodomain protein 1
NC_056628.2	185720329	185724991	LOC128126673	minus	128126673	uncharacterized LOC128126673
NC_056628.2	185868058	185868867	LOC111898857	minus	111898857	uncharacterized LOC111898857
NC_056628.2	185869051	185869692	LOC111898858	minus	111898858	uncharacterized LOC111898858
NC_056628.2	186046749	186051273	LOC111898820	minus	111898820	transcription factor bHLH145
NC_056628.2	186301778	186315269	LOC111895986	minus	111895986	AP-2 complex subunit alpha-1-like
NC_056628.2	186332455	186334630	LOC111898821	plus	111898821	uncharacterized LOC111898821
NC_056628.2	186453594	186456288	LOC111898822	minus	111898822	cyclin-D4-1
NC_056628.2	186539547	186541434	LOC111898866	plus	111898866	kinetochore protein SPC24 homolog
NC_056628.2	186542862	186544335	LOC111898823	plus	111898823	succinate dehydrogenase subunit 6, mitochondrial
NC_056628.2	186554994	186564245	LOC111898824	plus	111898824	uncharacterized LOC111898824
NC_056628.2	186564960	186568504	LOC111898825	plus	111898825	CCA tRNA nucleotidyltransferase, mitochondrial
NC_056628.2	186570391	186571408	LOC111898859	plus	111898859	CCA tRNA nucleotidyltransferase, mitochondrial-like
NC_056628.2	186571572	186574415	LOC111898827	plus	111898827	uncharacterized LOC111898827
NC_056628.2	186575325	186577989	LOC111898826	plus	111898826	argininosuccinate lyase, chloroplastic
NC_056628.2	186583125	186590137	LOC111898828	minus	111898828	kinesin-like protein KIN-4C
NC_056628.2	186608527	186614536	LOC111898829	plus	111898829	mechanosensitive ion channel protein 2, chloroplastic
NC_056628.2	186614645	186617637	LOC111898831	minus	111898831	O-fucosyltransferase 31
NC_056628.2	186620065	186625015	LOC111898832	minus	111898832	probable ubiquitin-like-specific protease 2B
NC_056628.2	186660346	186677096	LOC111898833	minus	111898833	MADS-box protein AGL24
NC_056628.2	186724982	186725088	LOC111898868	minus	111898868	small nucleolar RNA R71
NC_056628.2	186798530	186800651	LOC111898860	plus	111898860	E3 ubiquitin-protein ligase HOS1-like
NC_056628.2	186918988	186919094	LOC128126951	minus	128126951	small nucleolar RNA R71
NC_056628.2	186945575	186946831	LOC111898836	minus	111898836	uncharacterized LOC111898836
NC_056628.2	187008157	187009491	LOC111898861	plus	111898861	aspartic proteinase CDR1
NC_056628.2	187190582	187191815	LOC111898837	plus	111898837	AT-hook motif nuclear-localized protein 17
NC_056628.2	187229173	187229279	LOC111898869	plus	111898869	small nucleolar RNA R71
NC_056628.2	187258853	187260248	LOC111898862	plus	111898862	structural maintenance of chromosomes protein 3-like
NC_056628.2	187318846	187320667	LOC111898840	plus	111898840	universal stress protein PHOS34
NC_056628.2	187320770	187322151	LOC111898838	minus	111898838	uncharacterized LOC111898838
NC_056628.2	187322897	187322978	TRNAS-GCU	plus	111898873	transfer RNA serine (anticodon GCU)
NC_056628.2	187325021	187326115	LOC111898867	minus	111898867	ethylene-responsive transcription factor ERF012-like
NC_056628.2	187328546	187334312	LOC111898841	plus	111898841	rho GTPase-activating protein REN1
NC_056628.2	187336599	187338127	LOC111898863	minus	111898863	uncharacterized LOC111898863
NC_056628.2	187344920	187346454	LOC111898842	minus	111898842	mitochondrial uncoupling protein 5
NC_056628.2	187348106	187349331	LOC122194649	minus	122194649	uncharacterized LOC122194649
NC_056628.2	187418311	187423384	LOC111898843	minus	111898843	protein ECERIFERUM 26-like
NC_056628.2	187440126	187443095	LOC111898844	plus	111898844	geranylgeranyl transferase type-2 subunit alpha 1
NC_056628.2	187472135	187488923	LOC111898845	plus	111898845	BEACH domain-containing protein B
NC_056628.2	187491570	187503836	LOC111898847	minus	111898847	E3 ubiquitin-protein ligase UPL2
NC_056628.2	187532161	187535545	LOC111898848	minus	111898848	alpha-glucan water dikinase 2
NC_056628.2	187535672	187537150	LOC111898849	minus	111898849	transcription initiation factor IIA subunit 2
NC_056628.2	187540724	187544687	LOC111898850	minus	111898850	uncharacterized LOC111898850
NC_056628.2	187672741	187673103	LOC111898864	minus	111898864	uncharacterized mitochondrial protein AtMg00820-like
NC_056628.2	187700758	187700859	LOC111898870	minus	111898870	small nucleolar RNA R71
NC_056628.2	187756396	187782031	LOC111898851	plus	111898851	MADS-box transcription factor 23
NC_056628.2	187777418	187783905	LOC111898852	minus	111898852	uncharacterized LOC111898852
NC_056628.2	187793083	187798297	LOC111898853	minus	111898853	oligopeptide transporter 4
NC_056628.2	187855863	187859839	LOC111898854	plus	111898854	serine hydroxymethyltransferase 2, mitochondrial
NC_056628.2	187861744	187864344	LOC111898855	plus	111898855	putative pentatricopeptide repeat-containing protein At5g52630
NC_056628.2	187865041	187866952	LOC111898856	minus	111898856	uncharacterized LOC111898856
NC_056628.2	188012731	188015121	LOC128126674	minus	128126674	uncharacterized LOC128126674
NC_056628.2	188211877	188216367	LOC111877446	plus	111877446	uncharacterized LOC111877446
NC_056628.2	188337551	188338929	LOC111877424	plus	111877424	uncharacterized LOC111877424
NC_056628.2	188490766	188492861	LOC111877431	plus	111877431	importin subunit alpha-1a
NC_056628.2	188504090	188507977	LOC111877445	minus	111877445	transcription factor bHLH61
NC_056628.2	188621866	188622907	LOC111877430	plus	111877430	extensin-like
NC_056628.2	188623031	188635974	LOC111885079	plus	111885079	formyltetrahydrofolate deformylase 1, mitochondrial
NC_056628.2	188980723	188983749	LOC128126739	plus	128126739	uncharacterized LOC128126739
NC_056628.2	189376965	189390274	LOC111877429	minus	111877429	uncharacterized LOC111877429
NC_056628.2	189430679	189433344	LOC111877427	minus	111877427	uncharacterized LOC111877427
NC_056628.2	189444076	189446979	LOC111877441	plus	111877441	E3 ubiquitin-protein ligase WAV3
NC_056628.2	189499040	189500106	LOC111877440	plus	111877440	uncharacterized LOC111877440
NC_056628.2	189604677	189607166	LOC111877426	plus	111877426	uncharacterized LOC111877426
NC_056628.2	189618182	189620450	LOC111877439	minus	111877439	glutamyl-tRNA reductase 1, chloroplastic
NC_056628.2	189640077	189641298	LOC128126932	minus	128126932	uncharacterized LOC128126932
NC_056628.2	189655638	189655744	LOC111877448	minus	111877448	small nucleolar RNA R71
NC_056628.2	189789553	189792418	LOC122194652	minus	122194652	uncharacterized LOC122194652
NC_056628.2	189816390	189820731	LOC111877438	plus	111877438	phosphoenolpyruvate carboxykinase (ATP) 1
NC_056628.2	189833557	189835599	LOC111877437	plus	111877437	uncharacterized LOC111877437
NC_056628.2	189836872	189839389	LOC111877436	minus	111877436	probable beta-1,4-xylosyltransferase IRX9H
NC_056628.2	189857867	189860868	LOC111877435	plus	111877435	lariat debranching enzyme
NC_056628.2	189953179	189957786	LOC111877434	minus	111877434	protein DETOXIFICATION 48
NC_056628.2	189960660	189962798	LOC122194407	minus	122194407	uncharacterized LOC122194407
NC_056628.2	190080928	190082229	LOC111877433	minus	111877433	uncharacterized LOC111877433
NC_056628.2	190260340	190260446	LOC111879675	plus	111879675	small nucleolar RNA R71
NC_056628.2	190302473	190303126	LOC111879638	plus	111879638	protein ZW2
NC_056628.2	190316047	190317138	LOC111879639	plus	111879639	protein ZW2
NC_056628.2	190412794	190414829	LOC111879640	plus	111879640	geranylgeranyl transferase type-1 subunit beta-like
NC_056628.2	190452892	190457024	LOC111879629	plus	111879629	receptor-like protein kinase 7
NC_056628.2	190464865	190466508	LOC111879607	plus	111879607	uncharacterized LOC111879607
NC_056628.2	190511418	190514092	LOC111879626	plus	111879626	E3 ubiquitin-protein ligase RSL1
NC_056628.2	190573211	190576587	LOC111879608	plus	111879608	receptor protein-tyrosine kinase CEPR1
NC_056628.2	190729803	190734364	LOC111879603	plus	111879603	amino acid permease 6
NC_056628.2	190741575	190742124	LOC111879623	minus	111879623	50S ribosomal protein 6, chloroplastic
NC_056628.2	190759571	190760690	LOC128126933	plus	128126933	uncharacterized LOC128126933
NC_056628.2	190772309	190774694	LOC111879620	minus	111879620	uncharacterized LOC111879620
NC_056628.2	190890983	190892060	LOC111879621	minus	111879621	uncharacterized LOC111879621
NC_056628.2	190930786	190934937	LOC111879618	plus	111879618	endo-1,4-beta-xylanase 1
NC_056628.2	190942708	190942814	LOC128126973	minus	128126973	small nucleolar RNA R71
NC_056628.2	191443934	191456316	LOC111879669	plus	111879669	homeotic protein knotted-1
NC_056628.2	191493173	191497497	LOC111879630	minus	111879630	CSC1-like protein RXW8
NC_056628.2	191499508	191502481	LOC111879628	minus	111879628	squalene monooxygenase SE1
NC_056628.2	191502642	191506239	LOC111879643	minus	111879643	uncharacterized LOC111879643
NC_056628.2	191511620	191521726	LOC111879644	plus	111879644	uncharacterized LOC111879644
NC_056628.2	191521856	191528180	LOC111879625	plus	111879625	pre-mRNA-processing protein 40A
NC_056628.2	191532382	191536768	LOC111879659	minus	111879659	kinesin-like protein KIN-7N
NC_056628.2	191553317	191560435	LOC111879637	minus	111879637	serine/threonine-protein kinase TIO
NC_056628.2	191588788	191590008	LOC111879645	plus	111879645	uncharacterized LOC111879645
NC_056628.2	191596706	191601091	LOC111879663	plus	111879663	uncharacterized LOC111879663
NC_056628.2	191602122	191603085	LOC122194654	plus	122194654	uncharacterized LOC122194654
NC_056628.2	191727769	191739205	LOC111879646	plus	111879646	aquaporin SIP1-1
NC_056628.2	191732391	191732473	TRNAL-UAA	minus	111879676	transfer RNA leucine (anticodon UAA)
NC_056628.2	191791893	191793619	LOC122198220	plus	122198220	NADH-ubiquinone oxidoreductase chain 6-like
NC_056628.2	191808473	191808968	LOC122194655	minus	122194655	ribosomal protein S12, mitochondrial-like
NC_056628.2	191808930	191809423	LOC122194656	minus	122194656	NADH-ubiquinone oxidoreductase chain 3-like
NC_056628.2	191809467	191810715	LOC111879606	plus	111879606	uncharacterized mitochondrial protein AtMg00530-like
NC_056628.2	191814967	191816058	LOC128126935	plus	128126935	uncharacterized LOC128126935
NC_056628.2	191833389	191834808	LOC122194876	plus	122194876	cytochrome c biogenesis CcmF C-terminal-like mitochondrial protein
NC_056628.2	191834986	191836264	LOC128126675	plus	128126675	cytochrome c biogenesis CcmF C-terminal-like mitochondrial protein
NC_056628.2	192067497	192068363	LOC111879649	plus	111879649	uncharacterized LOC111879649
NC_056628.2	192123590	192125203	LOC111879631	minus	111879631	uncharacterized LOC111879631
NC_056628.2	192270413	192276226	LOC111879667	plus	111879667	amino acid permease 3
NC_056628.2	192392282	192395706	LOC111879658	minus	111879658	histone-lysine N-methyltransferase ASHR1
NC_056628.2	192411974	192414914	LOC111879615	minus	111879615	auxilin-like protein 1
NC_056628.2	192418228	192420362	LOC111879624	plus	111879624	probable receptor-like protein kinase At1g11050
NC_056628.2	192427666	192429895	LOC111879668	plus	111879668	pentatricopeptide repeat-containing protein At1g77360, mitochondrial
NC_056628.2	192450393	192453193	LOC111879636	plus	111879636	beta-ketoacyl-[acyl-carrier-protein] synthase III A, chloroplastic
NC_056628.2	192453603	192456187	LOC111879660	minus	111879660	uncharacterized LOC111879660
NC_056628.2	192475245	192475351	LOC111879674	minus	111879674	small nucleolar RNA R71
NC_056628.2	192546839	192550263	LOC111879672	minus	111879672	protein ECERIFERUM 2
NC_056628.2	192570368	192579668	LOC111879650	plus	111879650	uncharacterized LOC111879650
NC_056628.2	192580004	192581125	LOC111879651	plus	111879651	uncharacterized LOC111879651
NC_056628.2	192608837	192610488	LOC111879600	minus	111879600	1-aminocyclopropane-1-carboxylate oxidase
NC_056628.2	192885884	192887333	LOC111879601	plus	111879601	1-aminocyclopropane-1-carboxylate oxidase 5
NC_056628.2	192922338	192923314	LOC111879652	plus	111879652	extensin-like
NC_056628.2	192956494	192957656	LOC122194657	minus	122194657	uncharacterized LOC122194657
NC_056628.2	192959190	192959948	LOC128126676	minus	128126676	uncharacterized LOC128126676
NC_056628.2	193005034	193006521	LOC111879602	plus	111879602	1-aminocyclopropane-1-carboxylate oxidase 5
NC_056628.2	193079289	193081439	LOC111879635	plus	111879635	MADS-box protein defh21
NC_056628.2	193084580	193086775	LOC111879634	plus	111879634	MADS-box protein FBP24
NC_056628.2	193103114	193106695	LOC111879632	plus	111879632	uncharacterized LOC111879632
NC_056628.2	193111302	193112053	LOC128126677	plus	128126677	uncharacterized LOC128126677
NC_056628.2	193118657	193120111	LOC128126678	minus	128126678	uncharacterized LOC128126678
NC_056628.2	193120931	193122817	LOC111879666	plus	111879666	proteasome subunit beta type-3-A
NC_056628.2	193133714	193139477	LOC111879614	minus	111879614	ubinuclein-1
NC_056628.2	193162621	193169927	LOC111879619	plus	111879619	histone-lysine N-methyltransferase ASHH2
NC_056628.2	193179263	193182862	LOC111879617	plus	111879617	protein kinase STUNTED
NC_056628.2	193184342	193187019	LOC111879662	minus	111879662	stress response protein nst1
NC_056628.2	193221542	193222918	LOC111879673	plus	111879673	delta(12)-acyl-lipid-desaturase
NC_056628.2	193255271	193258798	LOC128126740	plus	128126740	uncharacterized LOC128126740
NC_056628.2	193261331	193262002	LOC122194877	plus	122194877	secreted RxLR effector protein 161-like
NC_056628.2	193262027	193269309	LOC111879653	plus	111879653	serine/threonine-protein kinase TIO-like
NC_056628.2	193269569	193271749	LOC122194658	plus	122194658	uncharacterized LOC122194658
NC_056628.2	193273580	193276612	LOC111879609	minus	111879609	probable methyltransferase PMT10
NC_056628.2	193305630	193308401	LOC111879670	minus	111879670	putative receptor protein kinase ZmPK1
NC_056628.2	193373636	193376510	LOC128125855	plus	128125855	uncharacterized LOC128125855
NC_056628.2	193382948	193387057	LOC111879611	plus	111879611	probable methyltransferase PMT25
NC_056628.2	193387194	193390603	LOC111879610	plus	111879610	putative receptor protein kinase ZmPK1
NC_056628.2	193404684	193407436	LOC111879661	plus	111879661	putative receptor protein kinase ZmPK1
NC_056628.2	193408854	193410127	LOC111879627	minus	111879627	subtilisin-like protease SBT3.17
NC_056628.2	193431450	193434276	LOC111879671	minus	111879671	putative receptor protein kinase ZmPK1
NC_056628.2	193555179	193556626	LOC111889206	minus	111889206	delta(12)-acyl-lipid-desaturase
NC_056628.2	193562808	193563370	LOC111889205	plus	111889205	protein argonaute 4A-like
NC_056628.2	193686657	193689321	LOC111908807	minus	111908807	putative receptor protein kinase ZmPK1
NC_056628.2	193721733	193730063	LOC111908791	minus	111908791	E3 ubiquitin-protein ligase PRT6-like
NC_056628.2	193793779	193794677	LOC111908808	minus	111908808	F-box protein GID2
NC_056628.2	193834373	193836438	LOC122194660	plus	122194660	uncharacterized LOC122194660
NC_056628.2	193971830	193972503	LOC111908810	minus	111908810	protein yippee-like At4g27740
NC_056628.2	194026644	194027582	LOC122194760	plus	122194760	uncharacterized LOC122194760
NC_056628.2	194082631	194082737	LOC111908862	plus	111908862	small nucleolar RNA R71
NC_056628.2	194192695	194193452	LOC111908811	minus	111908811	MFP1 attachment factor 1
NC_056628.2	194205891	194207586	LOC111908784	minus	111908784	cytochrome P450 81Q32
NC_056628.2	194267105	194268790	LOC111908792	plus	111908792	uncharacterized LOC111908792
NC_056628.2	194274830	194280014	LOC111908812	plus	111908812	sucrose-phosphate synthase 4
NC_056628.2	194340834	194341643	LOC111908793	minus	111908793	uncharacterized LOC111908793
NC_056628.2	194341643	194343749	LOC128126936	minus	128126936	uncharacterized LOC128126936
NC_056628.2	194382011	194384800	LOC111908814	plus	111908814	uncharacterized LOC111908814
NC_056628.2	194385111	194392428	LOC111908813	minus	111908813	uncharacterized LOC111908813
NC_056628.2	194402287	194404774	LOC111908815	plus	111908815	uncharacterized LOC111908815
NC_056628.2	194422430	194422906	LOC111908794	minus	111908794	uncharacterized LOC111908794
NC_056628.2	194434218	194436411	LOC111908816	minus	111908816	UDP-galactose transporter 1
NC_056628.2	194483014	194487138	LOC111908817	minus	111908817	phosphatidylinositol 4-phosphate 5-kinase 1
NC_056628.2	194604473	194606961	LOC111908786	plus	111908786	agamous-like MADS-box protein AGL104
NC_056628.2	194630986	194632388	LOC111908818	plus	111908818	RING-H2 finger protein ATL58
NC_056628.2	194645122	194650258	LOC111908819	plus	111908819	vacuolar protein sorting-associated protein 52 A
NC_056628.2	194652187	194655504	LOC111908821	plus	111908821	fructokinase-2
NC_056628.2	194652290	194654037	LOC128126741	minus	128126741	uncharacterized LOC128126741
NC_056628.2	194656116	194662854	LOC111908822	minus	111908822	histone acetyltransferase HAC1
NC_056628.2	194779709	194782219	LOC111908823	plus	111908823	putative pectinesterase/pectinesterase inhibitor 24
NC_056628.2	194874697	194875245	LOC111908796	plus	111908796	uncharacterized LOC111908796
NC_056628.2	194875520	194877467	LOC111908824	minus	111908824	putative pectinesterase/pectinesterase inhibitor 24
NC_056628.2	195021926	195023759	LOC111908825	minus	111908825	F-box protein At1g67340
NC_056628.2	195035037	195035494	LOC111908787	plus	111908787	ABC transporter B family member 1-like
NC_056628.2	195096940	195097046	LOC128126971	plus	128126971	small nucleolar RNA R71
NC_056628.2	195329646	195365106	LOC111908797	minus	111908797	uncharacterized LOC111908797
NC_056628.2	195517356	195518551	LOC111908788	plus	111908788	uncharacterized LOC111908788
NC_056628.2	195525920	195527882	LOC111908826	plus	111908826	uncharacterized LOC111908826
NC_056628.2	195529866	195533568	LOC111908827	minus	111908827	DIS3-like exonuclease 2
NC_056628.2	195546456	195549948	LOC111908828	plus	111908828	cytochrome P450 98A2
NC_056628.2	195546590	195547872	LOC111908798	plus	111908798	uncharacterized LOC111908798
NC_056628.2	195556603	195558766	LOC111908829	plus	111908829	eukaryotic translation initiation factor 3 subunit I
NC_056628.2	195583101	195583865	LOC111908799	plus	111908799	uncharacterized LOC111908799
NC_056628.2	195602959	195604876	LOC111908832	minus	111908832	uncharacterized LOC111908832
NC_056628.2	195650441	195651826	LOC111908833	plus	111908833	F-box/kelch-repeat protein At5g43190
NC_056628.2	195693632	195694196	LOC111908800	minus	111908800	uncharacterized LOC111908800
NC_056628.2	195702823	195704902	LOC111908834	plus	111908834	U-box domain-containing protein 4
NC_056628.2	195804895	195808307	LOC111908801	plus	111908801	uncharacterized LOC111908801
NC_056628.2	195808373	195809514	LOC111908802	plus	111908802	uncharacterized LOC111908802
NC_056628.2	195936232	195967072	LOC111908803	minus	111908803	arginine biosynthesis bifunctional protein ArgJ, chloroplastic-like
NC_056628.2	196014881	196017211	LOC111908835	minus	111908835	cyclin-D5-3
NC_056628.2	196035101	196036012	LOC111908805	plus	111908805	uncharacterized LOC111908805
NC_056628.2	196066686	196067959	LOC122194663	plus	122194663	uncharacterized LOC122194663
NC_056628.2	196265601	196266664	LOC122194666	plus	122194666	uncharacterized LOC122194666
NC_056628.2	196332292	196333371	LOC111908789	plus	111908789	uncharacterized LOC111908789
NC_056628.2	196425807	196428031	LOC128126679	plus	128126679	superoxide dismutase [Mn], mitochondrial-like
NC_056628.2	196426254	196426847	LOC111900547	plus	111900547	bZIP transcription factor 11
NC_056628.2	196450087	196450193	LOC111908863	minus	111908863	small nucleolar RNA R71
NC_056628.2	196450742	196451773	LOC111908806	plus	111908806	uncharacterized LOC111908806
NC_056628.2	196556610	196558977	LOC111908836	plus	111908836	UDP-glucuronate:xylan alpha-glucuronosyltransferase 2
NC_056628.2	196578117	196585686	LOC111908838	minus	111908838	alpha-amylase
NC_056628.2	196580817	196583926	LOC111908837	plus	111908837	protein WEAK CHLOROPLAST MOVEMENT UNDER BLUE LIGHT 1
NC_056628.2	196592127	196593113	LOC111908840	minus	111908840	sterol carrier protein 2
NC_056628.2	196628204	196630970	LOC111908842	minus	111908842	abscisic acid 8'-hydroxylase 4
NC_056628.2	196654458	196659498	LOC111908843	plus	111908843	uncharacterized LOC111908843
NC_056628.2	196723601	196726361	LOC111908844	minus	111908844	cold-regulated protein 27
NC_056628.2	196800864	196801262	LOC122194879	minus	122194879	photosystem I P700 chlorophyll a apoprotein A2-like
NC_056628.2	196801632	196802690	LOC122194668	plus	122194668	uncharacterized LOC122194668
NC_056628.2	196807125	196811095	LOC111908845	minus	111908845	glutamate receptor 2.9
NC_056628.2	196931971	196932522	LOC111895837	minus	111895837	uncharacterized LOC111895837
NC_056628.2	196933218	196933813	LOC111895830	plus	111895830	K(+) efflux antiporter 4-like
NC_056628.2	196964091	196966443	LOC111908846	plus	111908846	protein DCL, chloroplastic
NC_056628.2	196967993	196969480	LOC111908847	minus	111908847	probable BOI-related E3 ubiquitin-protein ligase 2
NC_056628.2	196981449	196982782	LOC111908848	plus	111908848	uncharacterized LOC111908848
NC_056628.2	197030681	197032279	LOC111908849	minus	111908849	uncharacterized acetyltransferase At3g50280
NC_056628.2	197034148	197035949	LOC111908850	minus	111908850	uncharacterized acetyltransferase At3g50280
NC_056628.2	197064182	197065933	LOC111908851	minus	111908851	uncharacterized acetyltransferase At3g50280
NC_056628.2	197085023	197086659	LOC111908853	minus	111908853	uncharacterized acetyltransferase At3g50280
NC_056628.2	197136971	197145156	LOC111908854	plus	111908854	agamous-like MADS-box protein AGL11
NC_056628.2	197235595	197238475	LOC111908855	minus	111908855	uncharacterized LOC111908855
NC_056628.2	197242925	197244994	LOC111908856	minus	111908856	immune-associated nucleotide-binding protein 9
NC_056628.2	197247686	197253450	LOC111908857	plus	111908857	pre-mRNA-processing protein 40A
NC_056628.2	197253512	197254676	LOC111908858	minus	111908858	uncharacterized LOC111908858
NC_056628.2	197339915	197342128	LOC111908859	plus	111908859	patellin-3
NC_056628.2	197360793	197363088	LOC111908861	minus	111908861	protein NRT1/ PTR FAMILY 5.10
NC_056628.2	197541861	197543009	LOC111901553	minus	111901553	40S ribosomal protein S26-3
NC_056628.2	197574974	197576458	LOC111901562	minus	111901562	uncharacterized protein At4g06744
NC_056628.2	197577984	197578557	LOC128126937	plus	128126937	uncharacterized LOC128126937
NC_056628.2	197625232	197627229	LOC111901577	plus	111901577	GDSL esterase/lipase At1g71691
NC_056628.2	197627819	197630831	LOC111901569	minus	111901569	stromal 70 kDa heat shock-related protein, chloroplastic
NC_056628.2	197713639	197714789	LOC128126680	plus	128126680	uncharacterized LOC128126680
NC_056628.2	197720285	197723730	LOC128126681	minus	128126681	uncharacterized LOC128126681
NC_056628.2	197727074	197730465	LOC111901582	plus	111901582	FT-interacting protein 7
NC_056628.2	197736850	197738085	LOC111901605	plus	111901605	uncharacterized LOC111901605
NC_056628.2	197739647	197742910	LOC111901592	minus	111901592	serine/threonine-protein kinase MPS1
NC_056628.2	197753001	197754344	LOC111901874	plus	111901874	uncharacterized LOC111901874
NC_056628.2	197773548	197776116	LOC111901614	minus	111901614	F-box protein 7
NC_056628.2	197777734	197781092	LOC111901623	plus	111901623	nuclear intron maturase 4, mitochondrial
NC_056628.2	197781152	197782585	LOC122194761	minus	122194761	uncharacterized LOC122194761
NC_056628.2	197784535	197787781	LOC111901632	minus	111901632	filament-like plant protein
NC_056628.2	197788635	197792126	LOC111901649	minus	111901649	uncharacterized LOC111901649
NC_056628.2	197797317	197799258	LOC111901642	plus	111901642	cytochrome P450 81Q32
NC_056628.2	197808051	197809917	LOC111901660	plus	111901660	cytochrome P450 81Q32
NC_056628.2	197853279	197858489	LOC111901668	plus	111901668	protein CHROMOSOME TRANSMISSION FIDELITY 7
NC_056628.2	197856427	197856973	LOC111901678	minus	111901678	major allergen Pru ar 1-like
NC_056628.2	197869905	197872869	LOC111901471	plus	111901471	pumilio homolog 12
NC_056628.2	197923191	197924524	LOC111901687	minus	111901687	uncharacterized LOC111901687
NC_056628.2	197950464	197951684	LOC111901692	plus	111901692	protein arginine N-methyltransferase 2
NC_056628.2	197977005	197978214	LOC111901702	plus	111901702	uncharacterized LOC111901702
NC_056628.2	197985365	197991745	LOC111901474	plus	111901474	zinc finger BED domain-containing protein RICESLEEPER 2-like
NC_056628.2	197992882	197997088	LOC111901881	plus	111901881	uncharacterized LOC111901881
NC_056628.2	198023686	198026441	LOC111901711	plus	111901711	QWRF motif-containing protein 2
NC_056628.2	198035527	198039133	LOC111901722	plus	111901722	uncharacterized LOC111901722
NC_056628.2	198040323	198044200	LOC111901739	minus	111901739	uncharacterized LOC111901739
NC_056628.2	198106016	198107616	LOC111901889	minus	111901889	transcription factor bHLH84
NC_056628.2	198438665	198444419	LOC111901490	minus	111901490	uncharacterized LOC111901490
NC_056628.2	198452074	198453449	LOC111901750	plus	111901750	uncharacterized LOC111901750
NC_056628.2	198526739	198529548	LOC111901759	minus	111901759	serine/threonine-protein kinase CTR1
NC_056628.2	198579298	198584732	LOC111901769	plus	111901769	uncharacterized LOC111901769
NC_056628.2	198584700	198586367	LOC111901780	minus	111901780	probable inactive heme oxygenase 2, chloroplastic
NC_056628.2	198593683	198595854	LOC111901499	plus	111901499	patatin-like protein 1
NC_056628.2	198624060	198628073	LOC111901896	plus	111901896	patatin-like protein 2
NC_056628.2	198654040	198656809	LOC111901791	minus	111901791	uncharacterized LOC111901791
NC_056628.2	198661881	198664886	LOC111901800	plus	111901800	probable protein phosphatase 2C 12
NC_056628.2	198812202	198813574	LOC111901816	plus	111901816	BRI1 kinase inhibitor 1
NC_056628.2	198960481	198961143	LOC111901508	plus	111901508	uncharacterized LOC111901508
NC_056628.2	198972187	198972492	LOC111901519	minus	111901519	uncharacterized LOC111901519
NC_056628.2	199029089	199031555	LOC111901828	plus	111901828	pentatricopeptide repeat-containing protein At3g26782, mitochondrial
NC_056628.2	199048156	199053146	LOC111901837	minus	111901837	nucleobase-ascorbate transporter 3
NC_056628.2	199062597	199063841	LOC111901534	plus	111901534	uncharacterized LOC111901534
NC_056628.2	199073024	199074536	LOC111901847	minus	111901847	serpin-ZX

## Sheet: Genes_Chr7_3971232_4176809
Genes, NCBI RefSeq Annotation GCF_002870075.4-RS_2022_12
Accession	Start	Stop	Gene symbol	Strand	NCBI Gene ID	Name
NC_056629.2	3970843	3975620	LOC111894549	plus	111894549	E4 SUMO-protein ligase PIAL1
NC_056629.2	3975848	3977670	LOC111894550	minus	111894550	uncharacterized LOC111894550
NC_056629.2	3981223	3983693	LOC111894548	plus	111894548	pentatricopeptide repeat-containing protein At3g61520, mitochondrial
NC_056629.2	4006007	4012298	LOC128127083	minus	128127083	uncharacterized LOC128127083
NC_056629.2	4039160	4042018	LOC111894551	minus	111894551	uncharacterized LOC111894551
NC_056629.2	4054384	4056320	LOC111894638	minus	111894638	WRKY transcription factor 22
NC_056629.2	4122011	4130328	LOC111894596	minus	111894596	exocyst complex component SEC10b
NC_056629.2	4172068	4176814	LOC111894633	plus	111894633	methylenetetrahydrofolate reductase 1

## Sheet: Genes_Chr7_172102530_190278185
Genes, NCBI RefSeq Annotation GCF_002870075.4-RS_2022_12
Accession	Start	Stop	Gene symbol	Strand	NCBI Gene ID	Name
NC_056629.2	172100485	172104225	LOC111902817	plus	111902817	uncharacterized LOC111902817
NC_056629.2	172105222	172108102	LOC111902818	plus	111902818	3-oxoacyl-[acyl-carrier-protein] synthase, mitochondrial
NC_056629.2	172107958	172110137	LOC111902819	minus	111902819	tRNase Z TRZ2, chloroplastic
NC_056629.2	172148963	172149069	LOC111902890	plus	111902890	small nucleolar RNA R71
NC_056629.2	172156633	172159361	LOC111902820	minus	111902820	putative BPI/LBP family protein At1g04970
NC_056629.2	172243418	172243499	TRNAS-UGA	plus	111902895	transfer RNA serine (anticodon UGA)
NC_056629.2	172289750	172294560	LOC111902821	minus	111902821	protein IQ-DOMAIN 33
NC_056629.2	172318853	172319188	LOC111902852	plus	111902852	40S ribosomal protein S27-2
NC_056629.2	172525171	172526404	LOC111902822	minus	111902822	uncharacterized LOC111902822
NC_056629.2	172526417	172537068	LOC128127067	plus	128127067	uncharacterized LOC128127067
NC_056629.2	172607602	172608346	LOC111902823	minus	111902823	uncharacterized LOC111902823
NC_056629.2	172676179	172683697	LOC111902824	minus	111902824	phosphate transporter PHO1
NC_056629.2	172754568	172763297	LOC111902871	minus	111902871	uncharacterized LOC111902871
NC_056629.2	172801234	172801952	LOC111902825	plus	111902825	glycine-rich protein
NC_056629.2	172805728	172806556	LOC111902828	minus	111902828	glycine-rich protein 3-like
NC_056629.2	172816678	172817592	LOC122194910	minus	122194910	glycine-rich protein 3 short isoform-like
NC_056629.2	172828444	172829151	LOC111902826	minus	111902826	glycine-rich protein 3 short isoform-like
NC_056629.2	172836660	172837493	LOC122194445	minus	122194445	dormancy-associated protein 2-like
NC_056629.2	172991308	172993035	LOC122195224	plus	122195224	uncharacterized LOC122195224
NC_056629.2	173012287	173013230	LOC111911355	plus	111911355	putative coatomer subunit beta'-3
NC_056629.2	173013657	173016051	LOC111906953	plus	111906953	uncharacterized LOC111906953
NC_056629.2	173228024	173228658	LOC111902829	plus	111902829	glycine-rich protein 3 short isoform
NC_056629.2	173240050	173240684	LOC111902831	plus	111902831	glycine-rich protein 3 short isoform
NC_056629.2	173246219	173246927	LOC111902830	plus	111902830	uncharacterized LOC111902830
NC_056629.2	173266114	173266785	LOC111902832	plus	111902832	uncharacterized LOC111902832
NC_056629.2	173298490	173298861	LOC111902872	plus	111902872	uncharacterized LOC111902872
NC_056629.2	173310071	173310706	LOC111902873	plus	111902873	uncharacterized LOC111902873
NC_056629.2	173352077	173354507	LOC111902833	minus	111902833	uncharacterized LOC111902833
NC_056629.2	173358297	173361943	LOC111902834	plus	111902834	ER lumen protein-retaining receptor-like
NC_056629.2	173397625	173398487	LOC122195058	plus	122195058	glycine-rich protein-like
NC_056629.2	173432345	173432991	LOC111902855	plus	111902855	glycine-rich protein DC7.1
NC_056629.2	173510902	173511545	LOC111902856	plus	111902856	uncharacterized LOC111902856
NC_056629.2	173513413	173514305	LOC111902835	minus	111902835	uncharacterized LOC111902835
NC_056629.2	173557434	173558450	LOC128127374	plus	128127374	uncharacterized LOC128127374
NC_056629.2	173652470	173653112	LOC111902836	plus	111902836	glycine-rich protein
NC_056629.2	173678646	173680583	LOC128126984	plus	128126984	uncharacterized LOC128126984
NC_056629.2	173689237	173691991	LOC111902877	minus	111902877	uncharacterized LOC111902877
NC_056629.2	173716284	173717411	LOC111902857	plus	111902857	uncharacterized LOC111902857
NC_056629.2	173759909	173760934	LOC111902838	minus	111902838	late embryogenesis abundant protein M17
NC_056629.2	173785223	173786461	LOC111902839	minus	111902839	late embryogenesis abundant protein M17
NC_056629.2	173825131	173827474	LOC122195059	minus	122195059	PKS-NRPS hybrid synthetase cheA-like
NC_056629.2	173840320	173840392	TRNAA-UGC	minus	111902896	transfer RNA alanine (anticodon UGC)
NC_056629.2	173841266	173842074	LOC128126985	plus	128126985	glycine-rich RNA-binding, abscisic acid-inducible protein-like
NC_056629.2	174089775	174090698	LOC111902879	minus	111902879	uncharacterized LOC111902879
NC_056629.2	174184441	174186986	LOC111902840	minus	111902840	rho GDP-dissociation inhibitor 1
NC_056629.2	174247334	174248516	LOC122194911	minus	122194911	uncharacterized LOC122194911
NC_056629.2	174263422	174271646	LOC111902880	minus	111902880	exopolygalacturonase
NC_056629.2	174281699	174283979	LOC111902841	minus	111902841	exopolygalacturonase
NC_056629.2	174326247	174326556	LOC128126986	minus	128126986	uncharacterized LOC128126986
NC_056629.2	174334384	174335306	LOC122195149	minus	122195149	uncharacterized LOC122195149
NC_056629.2	174388527	174389389	LOC122195061	plus	122195061	uncharacterized LOC122195061
NC_056629.2	174548465	174550936	LOC111902859	minus	111902859	exopolygalacturonase
NC_056629.2	174595024	174602126	LOC111902861	minus	111902861	exopolygalacturonase
NC_056629.2	174697694	174747281	LOC111902863	minus	111902863	exopolygalacturonase
NC_056629.2	174820550	174822523	LOC111902884	minus	111902884	uncharacterized LOC111902884
NC_056629.2	174837191	174847080	LOC128127375	minus	128127375	DNA-directed RNA polymerase subunit beta-like
NC_056629.2	174875068	174882207	LOC111902842	minus	111902842	exopolygalacturonase
NC_056629.2	174885719	174888658	LOC111902843	minus	111902843	uncharacterized LOC111902843
NC_056629.2	174984022	174986012	LOC111902844	minus	111902844	cytochrome b561 and DOMON domain-containing protein At5g35735
NC_056629.2	175150336	175150984	LOC111902846	plus	111902846	cytochrome b561 and DOMON domain-containing protein At5g47530
NC_056629.2	175151266	175152368	LOC111902845	plus	111902845	cytochrome b561 and DOMON domain-containing protein At4g17280
NC_056629.2	175153492	175159081	LOC111902847	minus	111902847	uncharacterized LOC111902847
NC_056629.2	175174199	175175372	LOC111902848	plus	111902848	thymidine kinase
NC_056629.2	175178367	175181799	LOC111902864	minus	111902864	BTB/POZ domain-containing protein At5g48130
NC_056629.2	175184420	175187456	LOC111902849	minus	111902849	probable serine/threonine-protein kinase WNK11
NC_056629.2	175199669	175201614	LOC111902850	minus	111902850	uncharacterized LOC111902850
NC_056629.2	175201642	175201721	TRNAL-UAG	minus	111902897	transfer RNA leucine (anticodon UAG)
NC_056629.2	175220122	175220216	LOC111902887	plus	111902887	small nucleolar RNA SNORD96 family
NC_056629.2	175222211	175222305	LOC111902888	plus	111902888	small nucleolar RNA SNORD96 family
NC_056629.2	175232526	175234645	LOC111902851	minus	111902851	scarecrow-like protein 21
NC_056629.2	175302137	175303098	LOC111902886	plus	111902886	uncharacterized LOC111902886
NC_056629.2	175393181	175394044	LOC122197588	minus	122197588	zinc finger BED domain-containing protein DAYSLEEPER-like
NC_056629.2	175394043	175395797	LOC122197445	minus	122197445	zinc finger BED domain-containing protein RICESLEEPER 2-like
NC_056629.2	175516424	175517041	LOC111892758	plus	111892758	uncharacterized LOC111892758
NC_056629.2	175519199	175520261	LOC122195065	minus	122195065	uncharacterized LOC122195065
NC_056629.2	175638396	175642953	LOC111892756	minus	111892756	zinc finger CCCH domain-containing protein 18
NC_056629.2	175723728	175724223	LOC111892759	plus	111892759	uncharacterized LOC111892759
NC_056629.2	175724278	175726048	LOC128127376	plus	128127376	uncharacterized LOC128127376
NC_056629.2	175742536	175742931	LOC111892760	minus	111892760	uncharacterized LOC111892760
NC_056629.2	175745358	175751177	LOC111892751	minus	111892751	putative DUF21 domain-containing protein At3g13070, chloroplastic
NC_056629.2	175767996	175780476	LOC111892761	minus	111892761	uncharacterized LOC111892761
NC_056629.2	175787601	175795023	LOC111892754	plus	111892754	histidine kinase 2
NC_056629.2	175794959	175796655	LOC111892755	minus	111892755	F-box protein At3g07870
NC_056629.2	175850355	175853271	LOC111892752	minus	111892752	uncharacterized LOC111892752
NC_056629.2	175860517	175863638	LOC111892762	minus	111892762	uncharacterized LOC111892762
NC_056629.2	175927250	175928515	LOC128126987	plus	128126987	uncharacterized LOC128126987
NC_056629.2	175929159	175930328	LOC122194920	plus	122194920	uncharacterized LOC122194920
NC_056629.2	175988794	175990006	LOC128126988	plus	128126988	uncharacterized LOC128126988
NC_056629.2	176002465	176003626	LOC111907123	plus	111907123	uncharacterized LOC111907123
NC_056629.2	176098401	176099930	LOC128126989	minus	128126989	uncharacterized LOC128126989
NC_056629.2	176239027	176247876	LOC111900520	minus	111900520	transcriptional regulator STERILE APETALA
NC_056629.2	176349312	176350318	LOC111900529	plus	111900529	uncharacterized LOC111900529
NC_056629.2	176427786	176431455	LOC111900469	minus	111900469	glucose-6-phosphate 1-dehydrogenase, chloroplastic
NC_056629.2	176559695	176562625	LOC111900471	plus	111900471	pentatricopeptide repeat-containing protein At5g39350
NC_056629.2	176562792	176565512	LOC111900470	minus	111900470	putative protein FAR1-RELATED SEQUENCE 10
NC_056629.2	176568202	176569991	LOC111900521	plus	111900521	uncharacterized LOC111900521
NC_056629.2	176572681	176574999	LOC111900472	plus	111900472	uncharacterized LOC111900472
NC_056629.2	176588373	176590800	LOC111900522	plus	111900522	uncharacterized LOC111900522
NC_056629.2	176605043	176608845	LOC111900474	plus	111900474	putative pentatricopeptide repeat-containing protein At5g09950
NC_056629.2	176809301	176814445	LOC111900475	plus	111900475	phytochrome C-like
NC_056629.2	176819595	176821645	LOC111900476	minus	111900476	alpha-1,6-mannosyl-glycoprotein 2-beta-N-acetylglucosaminyltransferase
NC_056629.2	176887841	176889299	LOC122195085	plus	122195085	uncharacterized LOC122195085
NC_056629.2	176982294	176983096	LOC111900477	plus	111900477	uncharacterized LOC111900477
NC_056629.2	176988429	176989663	LOC111900478	plus	111900478	nuclear transcription factor Y subunit B-3
NC_056629.2	177000001	177000107	LOC128127491	minus	128127491	small nucleolar RNA R71
NC_056629.2	177032398	177033920	LOC111900479	plus	111900479	fasciclin-like arabinogalactan protein 2
NC_056629.2	177058277	177058969	LOC111900480	minus	111900480	uncharacterized mitochondrial protein ymf1
NC_056629.2	177060994	177061959	LOC122194916	minus	122194916	DNA-directed RNA polymerase subunit alpha
NC_056629.2	177072654	177076848	LOC111900481	minus	111900481	nudix hydrolase 2
NC_056629.2	177078489	177081065	LOC111900484	minus	111900484	nudix hydrolase 2
NC_056629.2	177118757	177124637	LOC111900485	plus	111900485	protein ACTIVITY OF BC1 COMPLEX KINASE 7, chloroplastic
NC_056629.2	177128553	177132859	LOC111900486	plus	111900486	acetyl-CoA acetyltransferase, cytosolic 1
NC_056629.2	177158224	177160840	LOC111900487	plus	111900487	uncharacterized LOC111900487
NC_056629.2	177187495	177189656	LOC111900488	plus	111900488	uncharacterized LOC111900488
NC_056629.2	177191962	177194125	LOC111900489	plus	111900489	transmembrane emp24 domain-containing protein p24beta2
NC_056629.2	177205160	177208080	LOC111900523	minus	111900523	uncharacterized LOC111900523
NC_056629.2	177253391	177254155	LOC111900525	minus	111900525	uncharacterized LOC111900525
NC_056629.2	177284148	177285216	LOC128126990	minus	128126990	uncharacterized LOC128126990
NC_056629.2	177316394	177317462	LOC128126991	minus	128126991	uncharacterized LOC128126991
NC_056629.2	177383047	177383650	LOC111900527	plus	111900527	uncharacterized LOC111900527
NC_056629.2	177437555	177513019	LOC122195072	minus	122195072	uncharacterized LOC122195072
NC_056629.2	177569105	177570535	LOC128127377	minus	128127377	extensin-like
NC_056629.2	177599124	177601678	LOC111900490	minus	111900490	indole-3-glycerol phosphate synthase, chloroplastic
NC_056629.2	177638378	177641204	LOC111900491	minus	111900491	ribulose-1,5 bisphosphate carboxylase/oxygenase large subunit N-methyltransferase, chloroplastic
NC_056629.2	177645136	177646969	LOC111900493	plus	111900493	uncharacterized LOC111900493
NC_056629.2	177651224	177655548	LOC111900494	minus	111900494	long chain acyl-CoA synthetase 8
NC_056629.2	177703930	177706290	LOC111900495	minus	111900495	uncharacterized LOC111900495
NC_056629.2	177710475	177717096	LOC111900496	plus	111900496	GBF-interacting protein 1-like
NC_056629.2	177722870	177725078	LOC111900497	plus	111900497	U-box domain-containing protein 6
NC_056629.2	177725480	177726696	LOC111900498	minus	111900498	probable E3 ubiquitin-protein ligase XERICO
NC_056629.2	177738842	177742398	LOC111900500	minus	111900500	zinc finger protein CONSTANS-LIKE 9
NC_056629.2	177753467	177759287	LOC111900501	minus	111900501	uncharacterized LOC111900501
NC_056629.2	177800425	177801480	LOC111900502	minus	111900502	uncharacterized LOC111900502
NC_056629.2	177810077	177815559	LOC111900503	plus	111900503	protein transport protein SFT2
NC_056629.2	177817339	177818637	LOC122198152	minus	122198152	uncharacterized LOC122198152
NC_056629.2	177819036	177822943	LOC111900504	plus	111900504	receptor-like protein 7
NC_056629.2	177848672	177866696	LOC128127378	plus	128127378	uncharacterized LOC128127378
NC_056629.2	177868259	177869653	LOC122194367	plus	122194367	putative receptor like protein 25
NC_056629.2	177886469	177890237	LOC111900532	plus	111900532	receptor-like protein 43
NC_056629.2	177903077	177904642	LOC111900505	minus	111900505	uncharacterized LOC111900505
NC_056629.2	177904425	177905275	LOC128127069	plus	128127069	uncharacterized LOC128127069
NC_056629.2	177916219	177920418	LOC111900507	plus	111900507	receptor-like protein 7
NC_056629.2	177928764	177933004	LOC111900533	plus	111900533	peroxisomal fatty acid beta-oxidation multifunctional protein AIM1-like
NC_056629.2	178000789	178003165	LOC111900528	minus	111900528	uncharacterized LOC111900528
NC_056629.2	178006841	178006947	LOC111907586	minus	111907586	small nucleolar RNA R71
NC_056629.2	178007899	178008504	LOC111907561	plus	111907561	uncharacterized LOC111907561
NC_056629.2	178022914	178023020	LOC128127501	minus	128127501	small nucleolar RNA R71
NC_056629.2	178023972	178024577	LOC128127379	plus	128127379	uncharacterized LOC128127379
NC_056629.2	178046151	178049997	LOC111900511	plus	111900511	receptor-like protein 49
NC_056629.2	178063026	178063922	LOC128127380	plus	128127380	uncharacterized LOC128127380
NC_056629.2	178064728	178066633	LOC111900537	plus	111900537	uncharacterized LOC111900537
NC_056629.2	178091437	178096784	LOC111900513	plus	111900513	receptor-like protein 7
NC_056629.2	178101191	178102885	LOC128127381	plus	128127381	uncharacterized LOC128127381
NC_056629.2	178119151	178131978	LOC111878283	minus	111878283	uncharacterized LOC111878283
NC_056629.2	178166601	178168117	LOC122194918	minus	122194918	ATP synthase subunit beta, chloroplastic-like
NC_056629.2	178168911	178170365	LOC122194919	plus	122194919	ribulose bisphosphate carboxylase large chain-like
NC_056629.2	178170860	178172404	LOC122195078	plus	122195078	acetyl-coenzyme A carboxylase carboxyl transferase subunit beta, chloroplastic-like
NC_056629.2	178199598	178200612	LOC128126992	minus	128126992	uncharacterized LOC128126992
NC_056629.2	178329476	178332817	LOC111900539	plus	111900539	receptor-like protein 6
NC_056629.2	178407522	178419607	LOC111900516	plus	111900516	uncharacterized LOC111900516
NC_056629.2	178440694	178441158	LOC111900541	minus	111900541	uncharacterized LOC111900541
NC_056629.2	178442199	178442305	LOC111900544	plus	111900544	small nucleolar RNA R71
NC_056629.2	178524721	178525711	LOC111900518	plus	111900518	disease resistance protein RGA5
NC_056629.2	178526395	178527812	LOC111900519	plus	111900519	heavy metal-associated isoprenylated plant protein 47
NC_056629.2	178582595	178583673	LOC111891633	plus	111891633	long chain acyl-CoA synthetase 4
NC_056629.2	178608119	178609182	LOC111914626	plus	111914626	uncharacterized LOC111914626
NC_056629.2	178614857	178617592	LOC111914635	minus	111914635	uncharacterized LOC111914635
NC_056629.2	178619714	178620652	LOC111914618	plus	111914618	uncharacterized LOC111914618
NC_056629.2	178635879	178636656	LOC122194921	plus	122194921	uncharacterized LOC122194921
NC_056629.2	178680426	178681377	LOC111881395	plus	111881395	uncharacterized LOC111881395
NC_056629.2	178717190	178718140	LOC122194435	plus	122194435	heavy metal-associated isoprenylated plant protein 47-like
NC_056629.2	178729424	178730352	LOC111914586	plus	111914586	disease resistance protein RGA5
NC_056629.2	178760404	178761292	LOC111914927	plus	111914927	disease resistance protein RGA5
NC_056629.2	178763906	178764535	LOC111914765	minus	111914765	uncharacterized LOC111914765
NC_056629.2	178795413	178798637	LOC111914756	minus	111914756	receptor-like protein 7
NC_056629.2	178801064	178801744	LOC111914748	plus	111914748	uncharacterized LOC111914748
NC_056629.2	178811690	178823490	LOC111914579	plus	111914579	receptor-like protein 7
NC_056629.2	178879275	178881520	LOC111914571	plus	111914571	ras-related protein RABB1c
NC_056629.2	178974942	178980536	LOC111914565	plus	111914565	glucose-1-phosphate adenylyltransferase small subunit, chloroplastic/amyloplastic
NC_056629.2	178981049	178982058	LOC122194922	minus	122194922	uncharacterized LOC122194922
NC_056629.2	179076043	179078102	LOC111914724	plus	111914724	protein FAR1-RELATED SEQUENCE 4-like
NC_056629.2	179174770	179177797	LOC111914559	minus	111914559	transmembrane 9 superfamily member 12
NC_056629.2	179188004	179189362	LOC111914553	minus	111914553	photosystem I chlorophyll a/b-binding protein 3-1, chloroplastic
NC_056629.2	179267805	179269751	LOC111914519	plus	111914519	ultraviolet-B receptor UVR8
NC_056629.2	179269672	179271017	LOC111914537	minus	111914537	uncharacterized LOC111914537
NC_056629.2	179294625	179295682	LOC111914510	plus	111914510	CASP-like protein 2A1
NC_056629.2	179298673	179302172	LOC111914498	minus	111914498	uncharacterized LOC111914498
NC_056629.2	179333737	179339338	LOC111914478	plus	111914478	translation initiation factor IF-2, chloroplastic
NC_056629.2	179339467	179342735	LOC111914489	minus	111914489	endoplasmic reticulum oxidoreductin-1
NC_056629.2	179421261	179422208	LOC111914700	plus	111914700	uncharacterized LOC111914700
NC_056629.2	179422974	179424639	LOC111914467	plus	111914467	serine/threonine-protein kinase WAG1
NC_056629.2	179428835	179432162	LOC111914452	minus	111914452	ubiquitin carboxyl-terminal hydrolase 25
NC_056629.2	179499236	179501736	LOC111914443	minus	111914443	probable sugar phosphate/phosphate translocator At3g14410
NC_056629.2	179504985	179509550	LOC111914429	minus	111914429	UDP-glycosyltransferase TURAN
NC_056629.2	179531615	179532927	LOC122195081	minus	122195081	uncharacterized LOC122195081
NC_056629.2	179766932	179767580	LOC111914684	plus	111914684	uncharacterized LOC111914684
NC_056629.2	179938929	179939147	LOC111914921	minus	111914921	uncharacterized LOC111914921
NC_056629.2	179940675	179941638	LOC122194923	minus	122194923	ATP synthase subunit a
NC_056629.2	179947680	179948507	LOC111914395	plus	111914395	uncharacterized mitochondrial protein ymf1-like
NC_056629.2	179951416	179951488	TRNAK-UUU	plus	111915170	transfer RNA lysine (anticodon UUU)
NC_056629.2	179951513	179952854	LOC122194925	plus	122194925	ribosomal protein S4, mitochondrial-like
NC_056629.2	179959487	179960395	LOC122194926	minus	122194926	putative cytochrome c biosynthesis ccmC-like mitochondrial protein
NC_056629.2	179974681	179976005	LOC111914664	plus	111914664	protein FAR1-RELATED SEQUENCE 5-like
NC_056629.2	179979460	179980331	LOC128127382	minus	128127382	callose synthase 5-like
NC_056629.2	180123655	180124491	LOC111914655	minus	111914655	uncharacterized LOC111914655
NC_056629.2	180336373	180338554	LOC111914373	minus	111914373	9-cis-epoxycarotenoid dioxygenase NCED1, chloroplastic-like
NC_056629.2	180823096	180825571	LOC111914910	minus	111914910	uncharacterized LOC111914910
NC_056629.2	180983498	180986844	LOC111914362	plus	111914362	polyadenylate-binding protein-interacting protein 9
NC_056629.2	181119424	181120054	LOC111914901	plus	111914901	VQ motif-containing protein 10
NC_056629.2	181162424	181163017	LOC111914895	plus	111914895	VQ motif-containing protein 10
NC_056629.2	181188685	181191875	LOC111914348	plus	111914348	uncharacterized LOC111914348
NC_056629.2	181192925	181197101	LOC111914339	plus	111914339	DNA replication licensing factor MCM7
NC_056629.2	181238813	181239829	LOC111913522	plus	111913522	flocculation protein FLO11-like
NC_056629.2	181318786	181319781	LOC111913511	minus	111913511	uncharacterized mitochondrial protein AtMg00810-like
NC_056629.2	181335215	181338377	LOC111914325	plus	111914325	E3 ubiquitin-protein ligase DA2L
NC_056629.2	181375734	181388974	LOC111914311	plus	111914311	uncharacterized LOC111914311
NC_056629.2	181512857	181513766	LOC111914300	plus	111914300	heavy metal-associated isoprenylated plant protein 28
NC_056629.2	181599570	181601543	LOC111914289	minus	111914289	polyphenol oxidase I, chloroplastic
NC_056629.2	181625586	181631282	LOC111914195	minus	111914195	uncharacterized LOC111914195
NC_056629.2	181682287	181684316	LOC111914881	minus	111914881	polyphenol oxidase I, chloroplastic
NC_056629.2	181691486	181693120	LOC128127383	plus	128127383	peroxisomal nicotinamide adenine dinucleotide carrier-like
NC_056629.2	181785004	181785669	LOC111913470	minus	111913470	uncharacterized LOC111913470
NC_056629.2	181800047	181800877	LOC111913462	minus	111913462	uncharacterized LOC111913462
NC_056629.2	181989821	181989947	LOC111915144	minus	111915144	U6atac minor spliceosomal RNA
NC_056629.2	181990397	181992414	LOC111914188	minus	111914188	polyphenol oxidase I, chloroplastic
NC_056629.2	182175462	182175867	LOC111913452	minus	111913452	uncharacterized LOC111913452
NC_056629.2	182217359	182219131	LOC111914174	minus	111914174	gibberellin 2-beta-dioxygenase 1
NC_056629.2	182226235	182226339	LOC111915088	minus	111915088	U6 spliceosomal RNA
NC_056629.2	182284527	182285423	LOC111913442	minus	111913442	uncharacterized LOC111913442
NC_056629.2	182542385	182543419	LOC128127384	minus	128127384	uncharacterized LOC128127384
NC_056629.2	182544289	182544395	LOC111915141	plus	111915141	small nucleolar RNA R71
NC_056629.2	182723735	182726079	LOC122195228	plus	122195228	cytochrome f-like
NC_056629.2	182736190	182738618	LOC111913419	minus	111913419	cationic amino acid transporter 8, vacuolar
NC_056629.2	182795597	182795703	LOC111915116	minus	111915116	small nucleolar RNA R71
NC_056629.2	182920931	182921594	LOC111914159	plus	111914159	uncharacterized LOC111914159
NC_056629.2	182955229	182956597	LOC111914151	plus	111914151	60S ribosomal protein L18a-like protein
NC_056629.2	182991844	182993544	LOC111914145	minus	111914145	uncharacterized LOC111914145
NC_056629.2	182994065	182995061	LOC111914870	minus	111914870	major pollen allergen Ole e 10
NC_056629.2	183030058	183030720	LOC111913397	minus	111913397	uncharacterized LOC111913397
NC_056629.2	183031559	183032832	LOC111914128	plus	111914128	fatty-acid-binding protein 3, chloroplastic
NC_056629.2	183032766	183034973	LOC111914120	minus	111914120	receptor-like serine/threonine-protein kinase At1g78530
NC_056629.2	183108425	183109478	LOC111914862	plus	111914862	uncharacterized LOC111914862
NC_056629.2	183121030	183125072	LOC111914111	minus	111914111	mitogen-activated protein kinase 15
NC_056629.2	183227313	183228918	LOC111914101	minus	111914101	ribokinase
NC_056629.2	183245039	183246246	LOC111914095	minus	111914095	peptide methionine sulfoxide reductase B1, chloroplastic
NC_056629.2	183246838	183248218	LOC111914089	minus	111914089	uncharacterized LOC111914089
NC_056629.2	183258686	183260744	LOC111914052	minus	111914052	protein FLX-like 1
NC_056629.2	183276875	183277534	LOC111913374	plus	111913374	uncharacterized LOC111913374
NC_056629.2	183278099	183280256	LOC111914043	minus	111914043	bidirectional sugar transporter SWEET2
NC_056629.2	183426184	183429400	LOC111914035	plus	111914035	trifunctional UDP-glucose 4,6-dehydratase/UDP-4-keto-6-deoxy-D-glucose 3,5-epimerase/UDP-4-keto-L-rhamnose-reductase RHM1
NC_056629.2	183432664	183435245	LOC111914025	minus	111914025	trifunctional UDP-glucose 4,6-dehydratase/UDP-4-keto-6-deoxy-D-glucose 3,5-epimerase/UDP-4-keto-L-rhamnose-reductase RHM1
NC_056629.2	183516359	183516928	LOC111913365	minus	111913365	uncharacterized LOC111913365
NC_056629.2	183519302	183521446	LOC111913346	minus	111913346	uncharacterized LOC111913346
NC_056629.2	183521211	183521317	LOC111915096	plus	111915096	small nucleolar RNA R71
NC_056629.2	183529883	183535687	LOC111914014	minus	111914014	alpha,alpha-trehalose-phosphate synthase [UDP-forming] 1
NC_056629.2	183628407	183629951	LOC128127385	minus	128127385	uncharacterized LOC128127385
NC_056629.2	183630166	183630272	LOC111915109	plus	111915109	small nucleolar RNA R71
NC_056629.2	183713542	183718088	LOC111914005	minus	111914005	zinc finger BED domain-containing protein RICESLEEPER 1
NC_056629.2	183721072	183724413	LOC111913979	minus	111913979	E3 ubiquitin-protein ligase CCNB1IP1 homolog
NC_056629.2	183745426	183747403	LOC111913974	plus	111913974	B-box zinc finger protein 23
NC_056629.2	183838136	183841670	LOC111913963	plus	111913963	uncharacterized LOC111913963
NC_056629.2	183848106	183849692	LOC111913947	minus	111913947	protein ROOT INITIATION DEFECTIVE 3
NC_056629.2	183849835	183854145	LOC111913955	minus	111913955	protein trichome birefringence-like 41
NC_056629.2	183900087	183900193	LOC111915135	plus	111915135	small nucleolar RNA R71
NC_056629.2	183914557	183914663	LOC111915101	plus	111915101	small nucleolar RNA R71
NC_056629.2	183949118	183954977	LOC122194929	plus	122194929	uncharacterized LOC122194929
NC_056629.2	184014625	184024147	LOC111913936	plus	111913936	probable LRR receptor-like serine/threonine-protein kinase At1g53430
NC_056629.2	184045825	184055159	LOC111913916	plus	111913916	probable LRR receptor-like serine/threonine-protein kinase At1g53430
NC_056629.2	184056007	184058835	LOC111913902	minus	111913902	BES1/BZR1 homolog protein 4
NC_056629.2	184074733	184074818	TRNAY-GUA	plus	111915164	transfer RNA tyrosine (anticodon GUA)
NC_056629.2	184082620	184085248	LOC111913893	plus	111913893	gamma-glutamyl hydrolase 2
NC_056629.2	184085847	184088737	LOC111913871	plus	111913871	uncharacterized LOC111913871
NC_056629.2	184088778	184089818	LOC111913883	minus	111913883	uncharacterized LOC111913883
NC_056629.2	184093772	184096202	LOC111913862	minus	111913862	uncharacterized LOC111913862
NC_056629.2	184141349	184144613	LOC111913852	plus	111913852	protein GRAVITROPIC IN THE LIGHT 1
NC_056629.2	184207282	184217991	LOC111914854	minus	111914854	uncharacterized LOC111914854
NC_056629.2	184276028	184279720	LOC111913840	plus	111913840	anaphase-promoting complex subunit 6
NC_056629.2	184308320	184311308	LOC111913833	minus	111913833	pathogen-related protein
NC_056629.2	184313235	184316433	LOC111913826	minus	111913826	uncharacterized LOC111913826
NC_056629.2	184319975	184320728	LOC111914847	plus	111914847	uncharacterized LOC111914847
NC_056629.2	184353258	184355557	LOC111913809	plus	111913809	protein DOG1-like 3
NC_056629.2	184356809	184359110	LOC111914841	minus	111914841	uncharacterized LOC111914841
NC_056629.2	184423341	184425516	LOC111913802	plus	111913802	tubby-like F-box protein 7
NC_056629.2	184512138	184514822	LOC111915062	plus	111915062	uncharacterized LOC111915062
NC_056629.2	184578754	184586833	LOC111915046	minus	111915046	uncharacterized LOC111915046
NC_056629.2	184608059	184609585	LOC111913793	plus	111913793	epidermis-specific secreted glycoprotein EP1
NC_056629.2	184613809	184615339	LOC111913783	plus	111913783	epidermis-specific secreted glycoprotein EP1-like
NC_056629.2	184616477	184617184	LOC111915029	minus	111915029	uncharacterized LOC111915029
NC_056629.2	184617770	184619272	LOC111913778	plus	111913778	epidermis-specific secreted glycoprotein EP1
NC_056629.2	184678464	184680003	LOC111913769	plus	111913769	epidermis-specific secreted glycoprotein EP1
NC_056629.2	184807552	184809122	LOC111913761	plus	111913761	epidermis-specific secreted glycoprotein EP1
NC_056629.2	184844042	184844147	LOC111915125	plus	111915125	small nucleolar RNA R71
NC_056629.2	184864566	184866077	LOC111913753	plus	111913753	epidermis-specific secreted glycoprotein EP1
NC_056629.2	184917142	184923264	LOC111915013	plus	111915013	epidermis-specific secreted glycoprotein EP1-like
NC_056629.2	184962087	184962205	LOC111915081	minus	111915081	5S ribosomal RNA
NC_056629.2	184989784	184991442	LOC111913744	plus	111913744	epidermis-specific secreted glycoprotein EP1
NC_056629.2	185359671	185365722	LOC111913734	plus	111913734	phosphoenolpyruvate carboxylase 2
NC_056629.2	185416055	185418949	LOC111913724	plus	111913724	14-3-3 protein 9
NC_056629.2	185442042	185443684	LOC111913718	plus	111913718	ubiquitin-conjugating enzyme E2 35
NC_056629.2	185531922	185536210	LOC111913707	minus	111913707	TPR repeat-containing thioredoxin TTL1
NC_056629.2	185533557	185533676	LOC111915148	minus	111915148	small nucleolar RNA snoR104
NC_056629.2	185633165	185634794	LOC111914985	minus	111914985	uncharacterized LOC111914985
NC_056629.2	185635322	185635429	LOC111915119	plus	111915119	small nucleolar RNA R71
NC_056629.2	185861053	185863145	LOC111913697	plus	111913697	uncharacterized protein At2g24330
NC_056629.2	185868797	185870823	LOC111913690	minus	111913690	probable beta-1,3-galactosyltransferase 14
NC_056629.2	185872970	185877226	LOC111913664	minus	111913664	increased DNA methylation 1
NC_056629.2	185881919	185884084	LOC111913648	plus	111913648	cold-responsive protein kinase 1
NC_056629.2	185889679	185893906	LOC111913625	plus	111913625	cold-responsive protein kinase 1
NC_056629.2	185899439	185901338	LOC111913613	plus	111913613	multiple organellar RNA editing factor 8, chloroplastic/mitochondrial
NC_056629.2	185903280	185907113	LOC111913599	minus	111913599	transcription factor GTE4
NC_056629.2	185926401	185927519	LOC122194900	minus	122194900	uncharacterized LOC122194900
NC_056629.2	186037311	186039643	LOC111914974	minus	111914974	uncharacterized LOC111914974
NC_056629.2	186059723	186060854	LOC111914824	minus	111914824	uncharacterized LOC111914824
NC_056629.2	186102640	186105313	LOC111913590	minus	111913590	protein SEEDLING PLASTID DEVELOPMENT 1
NC_056629.2	186107652	186109658	LOC111913577	minus	111913577	protein IQ-DOMAIN 10
NC_056629.2	186109779	186109852	TRNAI-UAU	minus	111915156	transfer RNA isoleucine (anticodon UAU)
NC_056629.2	186113415	186117609	LOC111914964	plus	111914964	uncharacterized LOC111914964
NC_056629.2	186166811	186168808	LOC111914810	plus	111914810	uncharacterized LOC111914810
NC_056629.2	186174214	186175119	LOC111914954	minus	111914954	uncharacterized LOC111914954
NC_056629.2	186212254	186213660	LOC111914945	plus	111914945	uncharacterized LOC111914945
NC_056629.2	186230920	186234214	LOC111913570	minus	111913570	sodium/calcium exchanger NCL
NC_056629.2	186310250	186312847	LOC111913560	minus	111913560	uncharacterized LOC111913560
NC_056629.2	186318067	186320645	LOC128127075	minus	128127075	uncharacterized LOC128127075
NC_056629.2	186330344	186334048	LOC111913551	plus	111913551	sodium/calcium exchanger NCL1
NC_056629.2	186343119	186344885	LOC111913543	minus	111913543	basic leucine zipper 34
NC_056629.2	186407479	186409461	LOC111913537	minus	111913537	basic leucine zipper 34
NC_056629.2	186458476	186461223	LOC111882395	plus	111882395	putative F-box protein At3g16210
NC_056629.2	186475393	186478079	LOC128126995	plus	128126995	putative F-box protein At3g16210
NC_056629.2	186490499	186493184	LOC128126996	plus	128126996	putative F-box protein At3g16210
NC_056629.2	186507355	186510009	LOC128125894	plus	128125894	putative F-box protein At3g16210
NC_056629.2	186522416	186525127	LOC128126997	plus	128126997	putative F-box protein At3g16210
NC_056629.2	186537535	186540210	LOC111890820	plus	111890820	putative F-box protein At3g16210
NC_056629.2	186557021	186557922	LOC128126998	minus	128126998	calmodulin-binding transcription activator 2-like
NC_056629.2	186592177	186592608	LOC128127386	plus	128127386	F-box/kelch-repeat protein At3g06240-like
NC_056629.2	186600314	186600420	LOC111890829	minus	111890829	small nucleolar RNA R71
NC_056629.2	186614189	186614590	LOC111890824	minus	111890824	uncharacterized LOC111890824
NC_056629.2	186614900	186617884	LOC128127387	minus	128127387	uncharacterized LOC128127387
NC_056629.2	186643009	186645831	LOC111890821	minus	111890821	uncharacterized LOC111890821
NC_056629.2	186762907	186764054	LOC128127388	minus	128127388	uncharacterized LOC128127388
NC_056629.2	186766228	186768503	LOC111890823	plus	111890823	uncharacterized LOC111890823
NC_056629.2	186772386	186772457	TRNAT-UGU	plus	111890831	transfer RNA threonine (anticodon UGU)
NC_056629.2	186780546	186782438	LOC111890826	minus	111890826	D-amino-acid transaminase, chloroplastic
NC_056629.2	187133033	187133139	LOC111911298	plus	111911298	small nucleolar RNA R71
NC_056629.2	187409731	187409837	LOC111921549	minus	111921549	small nucleolar RNA R71
NC_056629.2	187483950	187485980	LOC111921537	plus	111921537	protein CUP-SHAPED COTYLEDON 2
NC_056629.2	187505376	187509021	LOC111921536	plus	111921536	uncharacterized LOC111921536
NC_056629.2	187510510	187512414	LOC111921535	minus	111921535	putative pentatricopeptide repeat-containing protein At3g15200
NC_056629.2	187543619	187544283	LOC111921544	plus	111921544	glycine dehydrogenase (decarboxylating), mitochondrial
NC_056629.2	187559816	187561908	LOC111921534	minus	111921534	cytochrome P450 CYP82D47
NC_056629.2	187564996	187567523	LOC111921533	plus	111921533	uncharacterized LOC111921533
NC_056629.2	187623511	187624437	LOC111921532	plus	111921532	ethylene-responsive transcription factor 4
NC_056629.2	187697221	187698690	LOC111921531	plus	111921531	protein yippee-like At5g53940
NC_056629.2	187703262	187705392	LOC111921528	plus	111921528	uncharacterized LOC111921528
NC_056629.2	187705495	187707282	LOC111921530	minus	111921530	uncharacterized LOC111921530
NC_056629.2	187708041	187712234	LOC111921527	minus	111921527	uncharacterized LOC111921527
NC_056629.2	187713586	187714960	LOC111921526	plus	111921526	probable protein phosphatase 2C 39
NC_056629.2	187716976	187719347	LOC111921543	minus	111921543	putative F-box protein At3g16210
NC_056629.2	187912598	187913905	LOC111921547	plus	111921547	uncharacterized LOC111921547
NC_056629.2	187964669	187965148	LOC111921542	minus	111921542	cellular nucleic acid-binding protein homolog
NC_056629.2	188023573	188023678	LOC111921548	plus	111921548	small nucleolar RNA R71
NC_056629.2	188066932	188074966	LOC111921541	minus	111921541	ACT domain-containing protein ACR9-like
NC_056629.2	188077174	188077674	LOC111921540	plus	111921540	uncharacterized LOC111921540
NC_056629.2	188124285	188125028	LOC111921539	plus	111921539	uncharacterized LOC111921539
NC_056629.2	188211331	188211437	LOC111921550	plus	111921550	small nucleolar RNA R71
NC_056629.2	188339984	188341366	LOC111921538	minus	111921538	uncharacterized LOC111921538
NC_056629.2	188469187	188477189	LOC122195094	minus	122195094	uncharacterized LOC122195094
NC_056629.2	188501665	188502753	LOC128127389	plus	128127389	putative F-box protein At3g16210
NC_056629.2	188544124	188546969	LOC111898441	minus	111898441	uncharacterized LOC111898441
NC_056629.2	188548647	188549233	LOC128127390	plus	128127390	putative F-box protein At3g16210
NC_056629.2	188555488	188556576	LOC111898428	plus	111898428	putative F-box protein At3g16210
NC_056629.2	188574354	188575448	LOC128127391	plus	128127391	putative F-box protein At3g16210
NC_056629.2	188616854	188619699	LOC128127000	minus	128127000	uncharacterized LOC128127000
NC_056629.2	188621505	188621963	LOC111898429	plus	111898429	uncharacterized LOC111898429
NC_056629.2	188628218	188629306	LOC128127392	plus	128127392	putative F-box protein At3g16210
NC_056629.2	188647084	188648172	LOC111898433	plus	111898433	putative F-box protein At3g16210
NC_056629.2	188769405	188772265	LOC128127001	minus	128127001	uncharacterized LOC128127001
NC_056629.2	188774069	188774527	LOC128127393	plus	128127393	putative F-box protein At3g16210
NC_056629.2	188799737	188801164	LOC128127394	plus	128127394	putative F-box protein At3g16210
NC_056629.2	188809664	188810758	LOC128127395	plus	128127395	putative F-box protein At3g16210
NC_056629.2	188826531	188827640	LOC111898436	plus	111898436	putative F-box protein At3g16210
NC_056629.2	188947078	188947836	LOC111898442	minus	111898442	uncharacterized LOC111898442
NC_056629.2	188955595	188956640	LOC111898439	minus	111898439	uncharacterized LOC111898439
NC_056629.2	188974902	188978834	LOC111898420	minus	111898420	phytosulfokine receptor 2
NC_056629.2	189219552	189219669	LOC128127484	plus	128127484	5S ribosomal RNA
NC_056629.2	189235495	189236845	LOC111898440	plus	111898440	aspartic proteinase 36-like
NC_056629.2	189443025	189444146	LOC111898421	plus	111898421	early nodulin-like protein 2
NC_056629.2	189527755	189528850	LOC111898443	minus	111898443	uncharacterized LOC111898443
NC_056629.2	189623019	189625814	LOC111898422	plus	111898422	probable bifunctional methylthioribulose-1-phosphate dehydratase/enolase-phosphatase E1 1
NC_056629.2	189632160	189633114	LOC111898424	minus	111898424	VQ motif-containing protein 4
NC_056629.2	189650381	189654754	LOC111898425	minus	111898425	protein SPA1-RELATED 4
NC_056629.2	189678865	189684052	LOC111898426	minus	111898426	probable serine/threonine-protein kinase At1g54610
NC_056629.2	189700477	189703482	LOC111898427	minus	111898427	DNA-binding protein REB1
NC_056629.2	189754055	189754959	LOC128127396	plus	128127396	uncharacterized LOC128127396
NC_056629.2	189772101	189773284	LOC128125908	minus	128125908	importin subunit alpha-1a-like
NC_056629.2	189950642	189951870	LOC111908909	plus	111908909	palmitoyl-acyl carrier protein thioesterase, chloroplastic-like
NC_056629.2	190277222	190280305	LOC111907111	plus	111907111	probable hexosyltransferase MUCI70
